# Supplementary material for: Cis-regulatory fragments from the dissatisfaction gene identify novel mating behavior neurons in female Drosophila
Source: G3 (Bethesda). 2025 Oct 28;16(1):jkaf249. doi: 10.1093/g3journal/jkaf249 (PMC12774584; doi:10.1093/g3journal/jkaf249)
Supplement: jkaf249_Supplementary_Data [file jkaf249_supplementary_data.zip]

Archive with 6 entries (6 files):
- Supplemental_Legends_G3-2025-406172.pdf
- Supplemental_Video_2_G3-2025-406172.mp4
- Supplemental_Video_3_G3-2025-406172.mp4
- Supplementary_Figure_1_G3-2025-406172.pdf
- Supplementary_Figure_2_G3-2025-406172.pdf
- Supplementary_Video_1_G3-2025-406172.mp4
